# Supplementary material for: Modeling Protein Complexes Using Restraints from Crosslinking Mass Spectrometry
Source: Structure. 2018 Jul 3;26(7):1015–1024.e2. doi: 10.1016/j.str.2018.04.016 (PMC6039719; doi:10.1016/j.str.2018.04.016)
Supplement: Table S1. Precision, AUC, and False-Positive Rate for Each Benchmark Case in the Theoretical Benchmark when Scoring with cMNXL Score and Each Constituent Scoring Term Using Both ED and SASD, Related to Figure 2 [file mmc2.xlsx]

## Sheet: Table S1
PDB	NoNA_intra			NoNA_inter			NoV			ExSASD			NoV + ExSASD			NoV + ExSASD + NoNA_inter			cMNXL			NoV_ED		ExED		cMNXL_ED
	Prec	AUC	FPR	Prec	AUC	FPR	Prec	AUC	FPR	Prec	AUC	FPR	Prec	AUC	FPR	Prec	AUC	FPR	Prec	AUC	FPR	Prec	AUC	Prec	AUC	Prec	AUC
1SBB	0.163	0.509	0.978	0.212	0.504	0.977	0.598	0.926	0.134	0.724	0.952	0.033	0.76	0.958	0.028	0.761	0.959	0.028	0.761	0.959	0.028	0.494364	0.892617	0.7548	0.96663	0.7776	0.971218
2A5T	0.125	0.51	0.98	0.171	0.51	0.977	0.507	0.899	0.187	0.396	0.878	0.069	0.485	0.903	0.06	0.486	0.903	0.06	0.486	0.904	0.059	0.479189	0.874574	0.6638	0.946559	0.7038	0.95545
1E96	0.132	0.504	0.98	0.2	0.503	0.977	0.449	0.887	0.216	0.723	0.952	0.032	0.719	0.953	0.033	0.719	0.953	0.033	0.72	0.953	0.033	0.349158	0.802583	0.6156	0.932661	0.6069	0.936344
1S1Q	0.138	0.503	0.977	0.179	0.5	0.977	0.484	0.899	0.187	0.629	0.913	0.044	0.645	0.93	0.042	0.645	0.93	0.042	0.647	0.93	0.042	0.41822	0.851821	0.4707	0.884003	0.4888	0.908343
1GHQ	0.134	0.525	0.9	0.18	0.508	0.977	0.425	0.876	0.222	0.607	0.925	0.047	0.613	0.93	0.047	0.614	0.931	0.046	0.631	0.92	0.044	0.389228	0.845351	0.6732	0.939097	0.7012	0.933621
1KTZ	0.108	0.502	0.98	0.139	0.508	0.978	0.336	0.835	0.307	0.372	0.848	0.071	0.4	0.868	0.068	0.4	0.869	0.068	0.4	0.87	0.068	0.295315	0.749955	0.3565	0.81175	0.3745	0.83647
1Z5Y	0.123	0.5	0.978	0.195	0.505	0.977	0.456	0.886	0.195	0.649	0.939	0.04	0.664	0.941	0.039	0.666	0.942	0.039	0.666	0.942	0.039	0.390579	0.847385	0.7433	0.967342	0.7754	0.972791
1D6R	0.159	0.527	0.978	0.134	0.485	0.98	0.327	0.833	0.268	0.552	0.9	0.05	0.556	0.903	0.049	0.557	0.87	0.049	0.567	0.873	0.048	0.331102	0.833382	0.3849	0.869172	0.4194	0.871771
3H2V	0.128	0.515	0.977	0.139	0.519	0.978	0.291	0.82	0.335	0.407	0.878	0.069	0.42	0.886	0.067	0.42	0.886	0.067	0.425	0.888	0.066	0.283788	0.748663	0.524	0.903991	0.5471	0.911561
1GLA	0.111	0.497	0.858	0.164	0.502	0.966	0.432	0.903	0.19	0.644	0.951	0.038	0.656	0.955	0.037	0.657	0.952	0.037	0.667	0.911	0.036	0.402258	0.869416	0.6701	0.959662	0.6907	0.914388
1GPW	0.118	0.467	0.949	0.141	0.458	0.98	0.421	0.864	0.184	0.483	0.876	0.057	0.51	0.889	0.054	0.503	0.839	0.054	0.494	0.806	0.055	0.393802	0.852706	0.4528	0.892377	0.4672	0.828578
1XD3	0.119	0.517	0.977	0.173	0.508	0.978	0.421	0.896	0.21	0.539	0.92	0.054	0.549	0.927	0.053	0.55	0.927	0.052	0.55	0.928	0.052	0.33926	0.809587	0.236	0.807757	0.2611	0.840444
2A1A	0.129	0.504	0.978	0.193	0.504	0.977	0.538	0.916	0.159	0.731	0.95	0.03	0.749	0.957	0.027	0.749	0.958	0.027	0.75	0.958	0.027	0.391419	0.85018	0.5683	0.925153	0.5746	0.933631
2AJF	0.104	0.491	0.982	0.14	0.509	0.978	0.414	0.872	0.191	0.432	0.871	0.064	0.464	0.887	0.061	0.469	0.89	0.061	0.464	0.876	0.061	0.328785	0.816533	0.2859	0.849886	0.2952	0.856994
1KAC	0.123	0.516	0.976	0.155	0.533	0.961	0.323	0.847	0.29	0.447	0.877	0.062	0.456	0.892	0.061	0.458	0.896	0.06	0.459	0.896	0.06	0.272353	0.737201	0.4317	0.886575	0.4591	0.900369
1E6E	0.121	0.501	0.979	0.122	0.51	0.978	0.557	0.922	0.109	0.323	0.836	0.078	0.464	0.894	0.061	0.466	0.895	0.061	0.466	0.895	0.061	0.51758	0.895853	0.0164	0.774329	0.3673	0.871714
1JTG	0.124	0.5	0.981	0.111	0.435	0.988	0.393	0.761	0.202	0.017	0.618	0.113	0.288	0.719	0.082	0.243	0.599	0.086	0.243	0.599	0.086	0.380996	0.8185	0.2357	0.769831	0.239	0.710059
2AYO	0.111	0.473	0.977	0.167	0.502	0.973	0.644	0.938	0.108	0.575	0.927	0.049	0.711	0.952	0.034	0.699	0.938	0.035	0.683	0.911	0.036	0.444132	0.873477	0.6473	0.944229	0.6835	0.910867
2GTP	0.127	0.529	0.971	0.184	0.515	0.977	0.665	0.958	0.091	0.721	0.961	0.03	0.768	0.973	0.025	0.768	0.973	0.025	0.768	0.973	0.025	0.482613	0.907875	0.6479	0.948931	0.6689	0.956857
1EWY	0.099	0.506	0.978	0.102	0.504	0.978	0.315	0.86	0.258	0.122	0.82	0.097	0.182	0.857	0.089	0.182	0.858	0.089	0.197	0.863	0.087	0.26763	0.777913	0.1469	0.840346	0.1626	0.86021
3A4S	0.09	0.504	0.979	0.121	0.504	0.978	0.32	0.866	0.247	0.347	0.854	0.073	0.381	0.883	0.069	0.381	0.884	0.069	0.381	0.884	0.069	0.277927	0.791462	0.5064	0.915438	0.512	0.921729
1J2J	0.11	0.516	0.978	0.141	0.514	0.978	0.3	0.848	0.255	0.504	0.91	0.054	0.503	0.913	0.054	0.506	0.915	0.054	0.515	0.918	0.053	0.258302	0.759773	0.2816	0.824597	0.3062	0.853358
1CLV	0.192	0.5	0.978	0.112	0.537	0.955	0.247	0.768	0.202	0.186	0.822	0.091	0.292	0.816	0.079	0.298	0.845	0.078	0.298	0.845	0.078	0.291046	0.791914	0.3406	0.853729	0.359	0.885941
3D5S	0.127	0.514	0.981	0.193	0.509	0.977	0.676	0.947	0.107	0.661	0.936	0.042	0.738	0.956	0.033	0.739	0.956	0.033	0.739	0.956	0.033	0.494684	0.894332	0.7039	0.949933	0.7311	0.959249
1QA9	0.15	0.544	0.944	0.224	0.537	0.957	0.682	0.953	0.083	0.887	0.979	0.014	0.884	0.981	0.014	0.884	0.981	0.014	0.884	0.981	0.014	0.413301	0.858746	0.8735	0.977417	0.8801	0.980295
1T6B	0.097	0.505	0.979	0.141	0.505	0.978	0.366	0.89	0.219	0.548	0.924	0.049	0.569	0.934	0.047	0.57	0.934	0.047	0.571	0.935	0.047	0.344297	0.844641	0.4412	0.899194	0.4844	0.918147
1US7	0.121	0.486	0.982	0.192	0.491	0.977	0.459	0.877	0.215	0.528	0.885	0.056	0.55	0.906	0.054	0.55	0.891	0.054	0.561	0.871	0.053	0.40231	0.831839	0.4721	0.885298	0.4962	0.868449
1OC0	0.116	0.508	0.978	0.16	0.508	0.978	0.325	0.858	0.276	0.575	0.921	0.05	0.561	0.921	0.051	0.567	0.923	0.05	0.568	0.926	0.05	0.349959	0.825587	0.3042	0.855669	0.3523	0.886343
1ZHI	0.132	0.506	0.978	0.167	0.513	0.977	0.43	0.885	0.232	0.554	0.927	0.052	0.569	0.931	0.05	0.57	0.932	0.05	0.572	0.932	0.049	0.416339	0.846761	0.5808	0.937204	0.6296	0.946697
1OYV	0.099	0.505	0.979	0.123	0.508	0.978	0.291	0.852	0.294	0.307	0.834	0.077	0.317	0.845	0.076	0.317	0.846	0.076	0.317	0.846	0.076	0.256508	0.763236	0.1008	0.711962	0.102	0.730595
2UUY	0.136	0.513	0.978	0.157	0.495	0.979	0.267	0.751	0.316	0.256	0.764	0.085	0.272	0.781	0.083	0.271	0.761	0.083	0.274	0.763	0.083	0.30018	0.733205	0.4218	0.87861	0.4343	0.86161
1H9D	0.119	0.501	0.979	0.143	0.505	0.977	0.388	0.862	0.223	0.276	0.891	0.084	0.285	0.888	0.082	0.29	0.889	0.082	0.29	0.889	0.082	0.380325	0.835133	0.5118	0.938565	0.5128	0.939115
2BTF	0.128	0.503	0.98	0.191	0.504	0.977	0.474	0.899	0.189	0.698	0.95	0.035	0.705	0.952	0.035	0.706	0.952	0.035	0.706	0.952	0.034	0.390103	0.849567	0.7472	0.959138	0.7535	0.962439
2A9K	0.097	0.521	0.978	0.173	0.518	0.978	0.589	0.951	0.094	0.722	0.973	0.03	0.753	0.976	0.026	0.753	0.976	0.026	0.753	0.976	0.026	0.485342	0.929061	0.743	0.973654	0.766	0.977814
2I25	0.223	0.5	0.977	0.229	0.5	0.977	0.689	0.94	0.088	0.871	0.979	0.014	0.865	0.977	0.014	0.865	0.977	0.014	0.865	0.977	0.014	0.393847	0.849197	0.6986	0.950841	0.6987	0.955366
2OOB	0.11	0.514	0.978	0.113	0.514	0.978	0.2	0.769	0.423	0.115	0.763	0.099	0.119	0.776	0.098	0.12	0.778	0.098	0.122	0.781	0.098	0.21999	0.643217	0.004	0.504014	0.004	0.536287
1BUH	0.081	0.508	0.981	0.098	0.51	0.978	0.265	0.865	0.264	0.472	0.931	0.059	0.47	0.933	0.059	0.473	0.935	0.059	0.486	0.937	0.058	0.292564	0.836845	0.3227	0.887866	0.3662	0.916599
1ZHH	0.119	0.511	0.979	0.164	0.506	0.977	0.431	0.89	0.221	0.723	0.958	0.031	0.727	0.959	0.03	0.729	0.959	0.03	0.751	0.962	0.027	0.41172	0.869296	0.8099	0.977579	0.8193	0.980009
1OPH	0.177	0.525	0.978	0.228	0.506	0.977	0.614	0.934	0.145	0.802	0.974	0.024	0.816	0.976	0.022	0.817	0.976	0.022	0.82	0.977	0.022	0.570001	0.916213	0.8236	0.975237	0.8517	0.980404
3VLB	0.138	0.5	0.979	0.154	0.5	0.977	0.563	0.915	0.163	0.368	0.862	0.073	0.474	0.905	0.061	0.474	0.905	0.061	0.474	0.905	0.061	0.506677	0.89945	0.4678	0.91403	0.5085	0.935302
2HLE	0.128	0.506	0.979	0.172	0.51	0.977	0.5	0.89	0.168	0.603	0.909	0.044	0.637	0.92	0.04	0.64	0.921	0.04	0.643	0.923	0.04	0.398437	0.844133	0.4661	0.902821	0.4989	0.920156
1FQJ	0.136	0.538	0.952	0.209	0.548	0.933	0.626	0.945	0.104	0.847	0.98	0.018	0.847	0.98	0.018	0.852	0.981	0.018	0.855	0.981	0.017	0.540485	0.919991	0.8324	0.973183	0.8691	0.982497
1DFJ	0.133	0.533	0.962	0.157	0.519	0.976	0.556	0.916	0.137	0.563	0.923	0.048	0.635	0.936	0.041	0.642	0.939	0.041	0.652	0.942	0.04	0.493323	0.90194	0.5291	0.920603	0.6474	0.950997
1HE1	0.136	0.512	0.979	0.2	0.493	0.978	0.447	0.887	0.194	0.704	0.941	0.034	0.7	0.943	0.035	0.701	0.923	0.035	0.704	0.924	0.034	0.415599	0.858718	0.5783	0.934356	0.6561	0.927962
1PPE	0.159	0.531	0.978	0.112	0.505	0.978	0.304	0.811	0.221	0.359	0.895	0.071	0.355	0.885	0.072	0.355	0.885	0.072	0.362	0.889	0.072	0.295464	0.7947	0.4545	0.921911	0.4653	0.927268
2O8V	0.122	0.506	0.964	0.173	0.5	0.977	0.392	0.849	0.223	0.572	0.913	0.052	0.59	0.914	0.049	0.59	0.914	0.049	0.594	0.912	0.049	0.345973	0.802444	0.5189	0.913965	0.5363	0.922043
1Z0K	0.093	0.519	0.976	0.095	0.515	0.978	0.238	0.682	0.139	0.291	0.693	0.079	0.282	0.686	0.08	0.292	0.701	0.079	0.292	0.709	0.079	0.301376	0.806587	0.4818	0.926131	0.5185	0.93531
1R0R	0.134	0.5	0.979	0.099	0.505	0.953	0.419	0.875	0.204	0.366	0.862	0.071	0.456	0.888	0.061	0.445	0.874	0.062	0.446	0.875	0.062	0.305175	0.82968	0.6607	0.957395	0.6598	0.940391
1FFW	0.115	0.492	0.979	0.122	0.499	0.978	0.248	0.776	0.389	0.067	0.695	0.107	0.081	0.724	0.106	0.081	0.722	0.106	0.081	0.712	0.106	0.204926	0.740168	0.1675	0.81674	0.1695	0.810367
4H03	0.096	0.506	0.979	0.163	0.508	0.978	0.414	0.904	0.179	0.702	0.96	0.033	0.688	0.96	0.035	0.688	0.96	0.035	0.688	0.96	0.035	0.37083	0.874589	0.7014	0.973452	0.7056	0.975049
3BIW	0.125	0.5	0.979	0.133	0.5	0.977	0.354	0.862	0.296	0.559	0.917	0.051	0.562	0.921	0.05	0.562	0.921	0.05	0.562	0.921	0.05	0.33668	0.804783	0.5846	0.933815	0.6015	0.94035
1UDI	0.136	0.493	0.977	0.185	0.451	0.984	0.45	0.901	0.206	0.826	0.939	0.02	0.811	0.959	0.021	0.811	0.851	0.021	0.811	0.849	0.021	0.34866	0.820158	0.5271	0.912823	0.532	0.833005
1MAH	0.223	0.5	0.977	0.233	0.524	0.977	0.439	0.822	0.164	0.652	0.912	0.04	0.652	0.892	0.04	0.652	0.905	0.04	0.652	0.905	0.04	0.291223	0.728107	0.7775	0.948893	0.7817	0.95198
1KXQ	0.119	0.5	0.979	0.155	0.5	0.978	0.412	0.882	0.277	0.471	0.921	0.06	0.531	0.93	0.053	0.531	0.93	0.053	0.531	0.93	0.053	0.462542	0.885549	0.7155	0.955397	0.7272	0.963868
1KXP	0.132	0.536	0.952	0.181	0.511	0.955	0.56	0.916	0.12	0.601	0.914	0.043	0.645	0.93	0.039	0.644	0.911	0.039	0.645	0.912	0.039	0.487968	0.897891	0.7785	0.96349	0.7982	0.950109
1GL1	0.117	0.51	0.98	0.18	0.513	0.978	0.475	0.902	0.152	0.687	0.941	0.036	0.696	0.941	0.034	0.697	0.942	0.034	0.698	0.943	0.034	0.312046	0.859085	0.7679	0.966283	0.7859	0.971069
2VDB	0.142	0.504	0.978	0.188	0.511	0.978	0.638	0.951	0.093	0.76	0.96	0.026	0.796	0.972	0.021	0.797	0.972	0.021	0.797	0.972	0.021	0.45569	0.898179	0.6236	0.938875	0.6597	0.951098
1PVH	0.111	0.507	0.978	0.133	0.501	0.978	0.255	0.804	0.295	0.368	0.869	0.07	0.365	0.87	0.07	0.365	0.87	0.07	0.365	0.87	0.07	0.291342	0.780917	0.1586	0.850762	0.1789	0.862007
2X9A	0.139	0.49	0.977	0.193	0.507	0.977	0.419	0.857	0.266	0.631	0.919	0.044	0.633	0.926	0.043	0.631	0.924	0.043	0.599	0.9	0.047	0.291713	0.724669	0.4588	0.857404	0.4489	0.840523
1GXD	0.093	0.512	0.981	0.173	0.508	0.978	0.473	0.925	0.155	0.732	0.963	0.029	0.738	0.965	0.029	0.739	0.965	0.029	0.739	0.966	0.029	0.403784	0.883208	0.6342	0.943877	0.6595	0.952521
2B42	0.117	0.502	0.979	0.129	0.502	0.978	0.452	0.854	0.288	0.719	0.939	0.032	0.637	0.931	0.041	0.682	0.933	0.037	0.695	0.934	0.035	0.581424	0.927013	0.6754	0.954106	0.7302	0.959676
7CEI	0.132	0.49	0.981	0.168	0.5	0.978	0.498	0.911	0.165	0.65	0.945	0.039	0.673	0.951	0.037	0.674	0.944	0.036	0.677	0.916	0.036	0.334543	0.793139	0.6109	0.936463	0.618	0.903059
3K75	0.109	0.5	0.981	0.146	0.5	0.978	0.374	0.875	0.264	0.484	0.916	0.06	0.498	0.922	0.058	0.498	0.922	0.058	0.498	0.922	0.058	0.345411	0.828404	0.5439	0.936388	0.5531	0.939803
4M76	0.142	0.513	0.978	0.163	0.513	0.977	0.47	0.877	0.195	0.513	0.891	0.055	0.557	0.908	0.05	0.564	0.911	0.049	0.59	0.916	0.046	0.395251	0.833478	0.3239	0.847522	0.4336	0.901249
2HQS	0.116	0.497	0.978	0.113	0.455	0.978	0.392	0.875	0.219	0.142	0.779	0.098	0.193	0.833	0.092	0.19	0.768	0.091	0.19	0.766	0.091	0.313112	0.794687	0.3153	0.85441	0.3135	0.805201
2YVJ	0.148	0.511	0.977	0.16	0.524	0.97	0.375	0.855	0.279	0.444	0.861	0.065	0.446	0.886	0.064	0.446	0.887	0.064	0.446	0.888	0.064	0.293277	0.745307	0.2143	0.792155	0.2312	0.827132
1AVX	0.179	0.519	0.978	0.241	0.51	0.978	0.465	0.889	0.23	0.675	0.951	0.037	0.694	0.955	0.036	0.694	0.955	0.036	0.696	0.956	0.036	0.398383	0.860223	0.7343	0.96156	0.7645	0.97123
2FJU	0.131	0.505	0.979	0.158	0.506	0.977	0.59	0.921	0.126	0.465	0.885	0.063	0.589	0.924	0.049	0.592	0.925	0.049	0.594	0.926	0.048	0.482368	0.894065	0.3458	0.869374	0.448	0.91835
AVG	0.12825	0.507529	0.973426	0.161162	0.505059	0.975294	0.438338	0.875471	0.206574	0.528618	0.897382	0.0535882	0.557294	0.909338	0.0502647	0.558044	0.903515	0.0501618	0.560191	0.901279	0.0498824	0.376532	0.831718	0.512678	0.9008	0.541528	0.906054
SD	0.0263575	0.013488	0.0184114	0.0349818	0.0173501	0.00799459	0.120855	0.0531035	0.0720184	0.200319	0.0699273	0.0226497	0.184739	0.0611194	0.0207999	0.186008	0.06919	0.0208578	0.185938	0.069345	0.0208951	0.0849661	0.0575996	0.208474	0.0757457	0.201691	0.0731659

## Sheet: Table S3
	cMNXL		F-Score (20Å)		Combined (20 Å)		F-Score (15Å)		Combined (15 Å)		F-Score (10Å)		Combined (10 Å)
PDB	Prec	AUC	Prec	AUC	Prec	AUC	Prec	AUC	Prec	AUC	Prec	AUC	Prec	AUC
1SBB	0.799	0.968	1	0.949	1	0.982	1	0.957	0.994	0.983	1	0.958	1	0.983
2A5T	0.596	0.923	1	0.966	0.996	0.98	1	0.973	0.992	0.982	1	0.974	0.989	0.982
1E96	0.748	0.962	1	0.961	0.99	0.985	1	0.97	0.995	0.985	1	0.97	0.986	0.983
1S1Q	0.668	0.923	0.8	0.88	0.894	0.936	0.8	0.893	0.937	0.944	0.8	0.904	0.957	0.954
1GHQ	0.68	0.925	0.9	0.976	0.918	0.99	0.9	0.976	0.924	0.992	0.9	0.975	0.916	0.991
1KTZ	0.38	0.849	0.9	0.951	0.904	0.964	0.9	0.951	0.917	0.966	1	0.952	0.92	0.969
1Z5Y	0.655	0.945	0.9	0.954	0.99	0.979	0.9	0.956	0.957	0.979	0.9	0.954	0.959	0.977
1D6R	0.641	0.889	0.6	0.905	0.657	0.925	0.6	0.913	0.703	0.936	0.7	0.915	0.724	0.932
3H2V	0.506	0.902	0.8	0.919	0.8	0.945	0.8	0.925	0.784	0.944	0.8	0.929	0.8	0.954
1GLA	0.653	0.909	0.9	0.996	0.91	0.993	0.9	0.996	0.908	0.996	0.9	0.995	0.9	0.994
1GPW	0.482	0.807	0.6	0.865	0.7	0.875	0.8	0.874	0.705	0.875	0.8	0.879	0.7	0.89
1XD3	0.483	0.896	0.5	0.942	0.8	0.982	0.4	0.945	0.871	0.988	0.5	0.954	0.856	0.987
2A1A	0.785	0.96	0.9	0.944	0.955	0.969	0.9	0.943	0.928	0.967	0.9	0.944	0.925	0.971
2AJF	0.484	0.878	0.9	0.915	0.908	0.959	0.9	0.92	0.912	0.96	0.9	0.918	0.91	0.962
1KAC	0.464	0.88	0.8	0.838	0.872	0.883	0.9	0.843	0.896	0.884	0.9	0.851	0.9	0.901
1E6E	0.452	0.894	0.7	0.945	0.933	0.965	0.7	0.951	0.927	0.971	0.7	0.961	0.925	0.973
1JTG	0.246	0.61	1	0.974	0.962	0.875	1	0.974	0.976	0.871	1	0.977	0.992	0.866
2AYO	0.727	0.929	0.5	0.867	0.876	0.951	0.4	0.855	0.907	0.949	0.4	0.867	0.848	0.943
2GTP	0.81	0.982	0.7	0.942	0.82	0.969	0.8	0.952	0.849	0.972	0.8	0.954	0.874	0.97
1EWY	0.183	0.858	0.6	0.872	0.501	0.896	0.7	0.88	0.628	0.916	0.7	0.884	0.651	0.914
3A4S	0.3	0.865	0.6	0.971	0.797	0.988	0.7	0.976	0.815	0.991	0.7	0.978	0.812	0.991
1J2J	0.471	0.902	0.6	0.848	0.608	0.902	0.7	0.873	0.664	0.914	0.7	0.882	0.704	0.921
1CLV	0.293	0.833	0.7	0.894	0.495	0.922	0.5	0.884	0.469	0.92	0.5	0.895	0.556	0.919
3D5S	0.692	0.942	0.7	0.854	0.939	0.92	0.9	0.881	0.964	0.929	0.8	0.896	0.994	0.937
1QA9	0.885	0.982	0.8	0.9	0.995	0.952	0.9	0.909	1	0.954	1	0.914	1	0.958
1T6B	0.525	0.925	0.6	0.904	0.817	0.955	0.6	0.905	0.794	0.956	0.6	0.906	0.844	0.963
1US7	0.551	0.878	1	0.92	1	0.931	1	0.925	1	0.926	1	0.924	1	0.928
1OC0	0.577	0.918	0.8	0.927	0.859	0.958	0.6	0.928	0.791	0.958	0.7	0.934	0.77	0.957
1ZHI	0.634	0.947	0.9	0.95	0.937	0.982	0.9	0.954	0.927	0.982	0.9	0.956	0.914	0.982
1OYV	0.312	0.845	0.8	0.992	0.785	0.988	1	1	0.908	0.996	1	1	0.977	0.999
2UUY	0.341	0.788	0.5	0.831	0.596	0.864	0.6	0.854	0.624	0.874	0.6	0.868	0.669	0.879
1H9D	0.264	0.887	1	0.909	0.984	0.958	1	0.923	1	0.964	1	0.936	0.994	0.968
2BTF	0.719	0.957	0.8	0.959	0.906	0.983	0.9	0.97	0.904	0.985	0.9	0.974	0.903	0.986
2A9K	0.758	0.977	0.8	0.988	0.807	0.993	0.7	0.99	0.796	0.993	0.8	0.991	0.846	0.994
2I25	0.824	0.97	0.9	0.905	0.996	0.978	0.9	0.909	0.998	0.987	0.9	0.911	1	0.99
2OOB	0.08	0.762	0.8	0.929	0.838	0.954	0.9	0.945	0.894	0.96	0.9	0.957	0.906	0.963
1BUH	0.48	0.939	0.7	0.936	0.731	0.971	0.7	0.942	0.743	0.975	0.8	0.955	0.782	0.979
1ZHH	0.737	0.964	1	0.901	0.969	0.962	1	0.903	0.963	0.963	1	0.905	0.979	0.958
1OPH	0.809	0.978	0.9	0.891	0.926	0.954	0.9	0.895	0.924	0.961	0.9	0.898	0.917	0.956
3VLB	0.452	0.906	0.8	0.896	0.888	0.968	0.8	0.9	0.89	0.973	0.8	0.904	0.892	0.972
2HLE	0.638	0.93	1	0.926	0.924	0.961	1	0.927	0.958	0.968	1	0.929	0.949	0.969
1FQJ	0.866	0.983	0.9	0.93	0.93	0.972	0.9	0.942	0.996	0.976	0.9	0.949	0.979	0.978
1DFJ	0.625	0.939	0.7	0.958	0.964	0.982	0.8	0.965	0.955	0.983	0.8	0.967	0.924	0.984
1HE1	0.787	0.931	1	0.939	0.996	0.967	1	0.948	0.992	0.974	1	0.957	0.99	0.972
1PPE	0.309	0.875	0.6	0.935	0.565	0.941	0.6	0.954	0.588	0.951	0.7	0.964	0.642	0.958
2O8V	0.487	0.892	0.8	0.879	0.849	0.935	0.7	0.879	0.862	0.945	0.7	0.883	0.839	0.946
1Z0K	0.275	0.666	0.8	0.978	0.763	0.98	0.9	0.992	0.828	0.991	0.9	0.997	0.98	0.997
1R0R	0.424	0.87	0.7	0.987	0.848	0.987	0.7	0.985	0.849	0.987	0.7	0.984	0.863	0.992
1FFW	0.066	0.715	0.6	0.834	0.495	0.881	0.6	0.854	0.605	0.888	0.6	0.876	0.625	0.894
4H03	0.735	0.967	0.9	0.997	0.914	0.997	0.9	0.997	0.904	0.996	0.9	0.997	0.916	0.997
3BIW	0.562	0.923	1	0.903	1	0.957	1	0.903	0.996	0.958	0.9	0.901	0.994	0.957
1UDI	0.783	0.841	0.8	0.985	0.894	0.97	0.8	0.987	0.908	0.979	0.9	0.99	0.908	0.985
1MAH	0.691	0.894	0.8	0.935	0.746	0.953	0.7	0.934	0.764	0.954	0.7	0.94	0.804	0.953
1KXQ	0.581	0.936	0.7	0.961	0.904	0.985	0.9	0.967	0.904	0.986	0.8	0.971	0.9	0.985
1KXP	0.62	0.918	1	0.997	1	0.995	1	0.997	1	0.995	1	0.996	1	0.991
1GL1	0.669	0.942	0.8	0.951	0.835	0.977	0.8	0.965	0.82	0.979	0.8	0.971	0.82	0.982
2VDB	0.826	0.975	0.7	0.917	0.884	0.961	0.8	0.927	0.887	0.964	0.8	0.93	0.896	0.965
1PVH	0.351	0.87	0.9	0.993	0.892	0.993	0.9	0.994	0.9	0.994	0.9	0.994	0.9	0.996
2X9A	0.561	0.894	0.8	0.913	0.859	0.947	0.9	0.925	0.962	0.957	1	0.935	1	0.962
1GXD	0.717	0.965	0.8	0.954	0.852	0.978	0.8	0.958	0.875	0.979	0.9	0.958	0.886	0.98
2B42	0.655	0.904	0.9	0.978	0.971	0.986	1	0.979	0.988	0.988	0.9	0.975	0.998	0.99
7CEI	0.735	0.922	0.8	0.925	0.913	0.941	0.8	0.938	0.92	0.946	0.9	0.95	0.968	0.96
3K75	0.485	0.919	0.8	0.903	0.837	0.975	0.8	0.908	0.833	0.976	0.8	0.912	0.847	0.975
4M76	0.59	0.925	0.9	0.871	0.961	0.912	0.9	0.873	0.932	0.913	0.9	0.874	0.951	0.913
2HQS	0.219	0.764	0.7	0.852	0.781	0.875	0.8	0.859	0.8	0.88	0.9	0.87	0.823	0.885
2YVJ	0.523	0.906	0.7	0.727	0.729	0.837	0.7	0.744	0.697	0.832	0.7	0.751	0.738	0.847
1AVX	0.739	0.966	0.9	0.957	0.941	0.978	0.9	0.965	0.937	0.977	0.9	0.967	0.975	0.983
2FJU	0.507	0.915	0.9	0.907	0.943	0.947	0.8	0.912	0.941	0.951	0.7	0.909	0.931	0.957
Avg.	0.561353	0.900015	0.802941	0.924382	0.859544	0.953765	0.822059	0.93075	0.873221	0.957176	0.833824	0.935235	0.885838	0.959544
