# Supplementary material for: Modeling Protein Complexes Using Restraints from Crosslinking Mass Spectrometry
Source: Structure. 2018 Jul 3;26(7):1015–1024.e2. doi: 10.1016/j.str.2018.04.016 (PMC6039719; doi:10.1016/j.str.2018.04.016)
Supplement: Table S3. Precision and AUC of cMNXL, F Score at 10-Å, 15-Å, and 20-Å Resolution, and the Combined Score for Each Case in the Theoretical Benchmark, Related to Figure 7 [file mmc3.xlsx]

## Sheet: Sheet1
	cMNXL		F-Score (20Å)		Combined (20 Å)		F-Score (15Å)		Combined (15 Å)		F-Score (10Å)		Combined (10 Å)
PDB	Prec	AUC	Prec	AUC	Prec	AUC	Prec	AUC	Prec	AUC	Prec	AUC	Prec	AUC
1SBB	0.799	0.968	1	0.949	1	0.982	1	0.957	0.994	0.983	1	0.958	1	0.983
2A5T	0.596	0.923	1	0.966	0.996	0.98	1	0.973	0.992	0.982	1	0.974	0.989	0.982
1E96	0.748	0.962	1	0.961	0.99	0.985	1	0.97	0.995	0.985	1	0.97	0.986	0.983
1S1Q	0.668	0.923	0.8	0.88	0.894	0.936	0.8	0.893	0.937	0.944	0.8	0.904	0.957	0.954
1GHQ	0.68	0.925	0.9	0.976	0.918	0.99	0.9	0.976	0.924	0.992	0.9	0.975	0.916	0.991
1KTZ	0.38	0.849	0.9	0.951	0.904	0.964	0.9	0.951	0.917	0.966	1	0.952	0.92	0.969
1Z5Y	0.655	0.945	0.9	0.954	0.99	0.979	0.9	0.956	0.957	0.979	0.9	0.954	0.959	0.977
1D6R	0.641	0.889	0.6	0.905	0.657	0.925	0.6	0.913	0.703	0.936	0.7	0.915	0.724	0.932
3H2V	0.506	0.902	0.8	0.919	0.8	0.945	0.8	0.925	0.784	0.944	0.8	0.929	0.8	0.954
1GLA	0.653	0.909	0.9	0.996	0.91	0.993	0.9	0.996	0.908	0.996	0.9	0.995	0.9	0.994
1GPW	0.482	0.807	0.6	0.865	0.7	0.875	0.8	0.874	0.705	0.875	0.8	0.879	0.7	0.89
1XD3	0.483	0.896	0.5	0.942	0.8	0.982	0.4	0.945	0.871	0.988	0.5	0.954	0.856	0.987
2A1A	0.785	0.96	0.9	0.944	0.955	0.969	0.9	0.943	0.928	0.967	0.9	0.944	0.925	0.971
2AJF	0.484	0.878	0.9	0.915	0.908	0.959	0.9	0.92	0.912	0.96	0.9	0.918	0.91	0.962
1KAC	0.464	0.88	0.8	0.838	0.872	0.883	0.9	0.843	0.896	0.884	0.9	0.851	0.9	0.901
1E6E	0.452	0.894	0.7	0.945	0.933	0.965	0.7	0.951	0.927	0.971	0.7	0.961	0.925	0.973
1JTG	0.246	0.61	1	0.974	0.962	0.875	1	0.974	0.976	0.871	1	0.977	0.992	0.866
2AYO	0.727	0.929	0.5	0.867	0.876	0.951	0.4	0.855	0.907	0.949	0.4	0.867	0.848	0.943
2GTP	0.81	0.982	0.7	0.942	0.82	0.969	0.8	0.952	0.849	0.972	0.8	0.954	0.874	0.97
1EWY	0.183	0.858	0.6	0.872	0.501	0.896	0.7	0.88	0.628	0.916	0.7	0.884	0.651	0.914
3A4S	0.3	0.865	0.6	0.971	0.797	0.988	0.7	0.976	0.815	0.991	0.7	0.978	0.812	0.991
1J2J	0.471	0.902	0.6	0.848	0.608	0.902	0.7	0.873	0.664	0.914	0.7	0.882	0.704	0.921
1CLV	0.293	0.833	0.7	0.894	0.495	0.922	0.5	0.884	0.469	0.92	0.5	0.895	0.556	0.919
3D5S	0.692	0.942	0.7	0.854	0.939	0.92	0.9	0.881	0.964	0.929	0.8	0.896	0.994	0.937
1QA9	0.885	0.982	0.8	0.9	0.995	0.952	0.9	0.909	1	0.954	1	0.914	1	0.958
1T6B	0.525	0.925	0.6	0.904	0.817	0.955	0.6	0.905	0.794	0.956	0.6	0.906	0.844	0.963
1US7	0.551	0.878	1	0.92	1	0.931	1	0.925	1	0.926	1	0.924	1	0.928
1OC0	0.577	0.918	0.8	0.927	0.859	0.958	0.6	0.928	0.791	0.958	0.7	0.934	0.77	0.957
1ZHI	0.634	0.947	0.9	0.95	0.937	0.982	0.9	0.954	0.927	0.982	0.9	0.956	0.914	0.982
1OYV	0.312	0.845	0.8	0.992	0.785	0.988	1	1	0.908	0.996	1	1	0.977	0.999
2UUY	0.341	0.788	0.5	0.831	0.596	0.864	0.6	0.854	0.624	0.874	0.6	0.868	0.669	0.879
1H9D	0.264	0.887	1	0.909	0.984	0.958	1	0.923	1	0.964	1	0.936	0.994	0.968
2BTF	0.719	0.957	0.8	0.959	0.906	0.983	0.9	0.97	0.904	0.985	0.9	0.974	0.903	0.986
2A9K	0.758	0.977	0.8	0.988	0.807	0.993	0.7	0.99	0.796	0.993	0.8	0.991	0.846	0.994
2I25	0.824	0.97	0.9	0.905	0.996	0.978	0.9	0.909	0.998	0.987	0.9	0.911	1	0.99
2OOB	0.08	0.762	0.8	0.929	0.838	0.954	0.9	0.945	0.894	0.96	0.9	0.957	0.906	0.963
1BUH	0.48	0.939	0.7	0.936	0.731	0.971	0.7	0.942	0.743	0.975	0.8	0.955	0.782	0.979
1ZHH	0.737	0.964	1	0.901	0.969	0.962	1	0.903	0.963	0.963	1	0.905	0.979	0.958
1OPH	0.809	0.978	0.9	0.891	0.926	0.954	0.9	0.895	0.924	0.961	0.9	0.898	0.917	0.956
3VLB	0.452	0.906	0.8	0.896	0.888	0.968	0.8	0.9	0.89	0.973	0.8	0.904	0.892	0.972
2HLE	0.638	0.93	1	0.926	0.924	0.961	1	0.927	0.958	0.968	1	0.929	0.949	0.969
1FQJ	0.866	0.983	0.9	0.93	0.93	0.972	0.9	0.942	0.996	0.976	0.9	0.949	0.979	0.978
1DFJ	0.625	0.939	0.7	0.958	0.964	0.982	0.8	0.965	0.955	0.983	0.8	0.967	0.924	0.984
1HE1	0.787	0.931	1	0.939	0.996	0.967	1	0.948	0.992	0.974	1	0.957	0.99	0.972
1PPE	0.309	0.875	0.6	0.935	0.565	0.941	0.6	0.954	0.588	0.951	0.7	0.964	0.642	0.958
2O8V	0.487	0.892	0.8	0.879	0.849	0.935	0.7	0.879	0.862	0.945	0.7	0.883	0.839	0.946
1Z0K	0.275	0.666	0.8	0.978	0.763	0.98	0.9	0.992	0.828	0.991	0.9	0.997	0.98	0.997
1R0R	0.424	0.87	0.7	0.987	0.848	0.987	0.7	0.985	0.849	0.987	0.7	0.984	0.863	0.992
1FFW	0.066	0.715	0.6	0.834	0.495	0.881	0.6	0.854	0.605	0.888	0.6	0.876	0.625	0.894
4H03	0.735	0.967	0.9	0.997	0.914	0.997	0.9	0.997	0.904	0.996	0.9	0.997	0.916	0.997
3BIW	0.562	0.923	1	0.903	1	0.957	1	0.903	0.996	0.958	0.9	0.901	0.994	0.957
1UDI	0.783	0.841	0.8	0.985	0.894	0.97	0.8	0.987	0.908	0.979	0.9	0.99	0.908	0.985
1MAH	0.691	0.894	0.8	0.935	0.746	0.953	0.7	0.934	0.764	0.954	0.7	0.94	0.804	0.953
1KXQ	0.581	0.936	0.7	0.961	0.904	0.985	0.9	0.967	0.904	0.986	0.8	0.971	0.9	0.985
1KXP	0.62	0.918	1	0.997	1	0.995	1	0.997	1	0.995	1	0.996	1	0.991
1GL1	0.669	0.942	0.8	0.951	0.835	0.977	0.8	0.965	0.82	0.979	0.8	0.971	0.82	0.982
2VDB	0.826	0.975	0.7	0.917	0.884	0.961	0.8	0.927	0.887	0.964	0.8	0.93	0.896	0.965
1PVH	0.351	0.87	0.9	0.993	0.892	0.993	0.9	0.994	0.9	0.994	0.9	0.994	0.9	0.996
2X9A	0.561	0.894	0.8	0.913	0.859	0.947	0.9	0.925	0.962	0.957	1	0.935	1	0.962
1GXD	0.717	0.965	0.8	0.954	0.852	0.978	0.8	0.958	0.875	0.979	0.9	0.958	0.886	0.98
2B42	0.655	0.904	0.9	0.978	0.971	0.986	1	0.979	0.988	0.988	0.9	0.975	0.998	0.99
7CEI	0.735	0.922	0.8	0.925	0.913	0.941	0.8	0.938	0.92	0.946	0.9	0.95	0.968	0.96
3K75	0.485	0.919	0.8	0.903	0.837	0.975	0.8	0.908	0.833	0.976	0.8	0.912	0.847	0.975
4M76	0.59	0.925	0.9	0.871	0.961	0.912	0.9	0.873	0.932	0.913	0.9	0.874	0.951	0.913
2HQS	0.219	0.764	0.7	0.852	0.781	0.875	0.8	0.859	0.8	0.88	0.9	0.87	0.823	0.885
2YVJ	0.523	0.906	0.7	0.727	0.729	0.837	0.7	0.744	0.697	0.832	0.7	0.751	0.738	0.847
1AVX	0.739	0.966	0.9	0.957	0.941	0.978	0.9	0.965	0.937	0.977	0.9	0.967	0.975	0.983
2FJU	0.507	0.915	0.9	0.907	0.943	0.947	0.8	0.912	0.941	0.951	0.7	0.909	0.931	0.957
Avg.	0.561353	0.900015	0.802941	0.924382	0.859544	0.953765	0.822059	0.93075	0.873221	0.957176	0.833824	0.935235	0.885838	0.959544
