# Supplementary material for: Modeling Protein Complexes Using Restraints from Crosslinking Mass Spectrometry
Source: Structure. 2018 Jul 3;26(7):1015–1024.e2. doi: 10.1016/j.str.2018.04.016 (PMC6039719; doi:10.1016/j.str.2018.04.016)
Supplement: Table S6. The Experimentally Derived Crosslinks Used for Scoring the Experimental Benchmark, Related to Experimental and Theoretical Crosslinks Section [file mmc4.xlsx]

## Sheet: Sheet1
PDB	Residue 1 (PDB)	chain1	Residue 2 (PDB)	chain2	Intra/inter
1F05	321	A	258	A	intra
1F05	230	A	286	A	intra
1F05	321	B	219	A	inter
1F05	321	B	219	A	inter
1F05	71	A	130	A	intra
1F05	321	B	219	A	inter
1F05	258	A	321	A	intra
1F05	286	A	230	A	intra
1F05	219	B	321	A	inter
1F05	219	B	321	A	inter
1F05	130	A	71	A	intra
1F05	219	B	321	A	inter
1I10	80	A	125	A	intra
1I10	80	A	117	A	intra
1I10	80	A	58	A	intra
1I10	317	A	231	A	intra
1I10	317	A	221	A	intra
1I10	154	A	283	A	intra
1I10	80	A	56	A	intra
1I10	80	A	58	A	intra
1I10	317	A	283	A	intra
1I10	80	A	56	A	intra
1I10	80	A	56	A	intra
1I10	80	A	58	A	intra
1I10	80	A	58	A	intra
1I10	75	A	117	A	intra
1I10	80	A	13	A	intra
1I10	80	B	125	B	intra
1I10	80	B	117	B	intra
1I10	80	B	58	B	intra
1I10	317	B	231	B	intra
1I10	317	B	221	B	intra
1I10	154	B	283	B	intra
1I10	80	B	56	B	intra
1I10	80	B	58	B	intra
1I10	317	B	283	B	intra
1I10	80	B	56	B	intra
1I10	80	B	56	B	intra
1I10	80	B	58	B	intra
1I10	80	B	58	B	intra
1I10	75	B	117	B	intra
1I10	80	B	13	B	intra
1I10	80	C	125	C	intra
1I10	80	C	117	C	intra
1I10	80	C	58	C	intra
1I10	317	C	231	C	intra
1I10	317	C	221	C	intra
1I10	154	C	283	C	intra
1I10	80	C	56	C	intra
1I10	80	C	58	C	intra
1I10	317	C	283	C	intra
1I10	80	C	56	C	intra
1I10	80	C	56	C	intra
1I10	80	C	58	C	intra
1I10	80	C	58	C	intra
1I10	75	C	117	C	intra
1I10	80	C	13	C	intra
1I10	80	D	125	D	intra
1I10	80	D	117	D	intra
1I10	80	D	58	D	intra
1I10	317	D	231	D	intra
1I10	317	D	221	D	intra
1I10	154	D	283	D	intra
1I10	80	D	56	D	intra
1I10	80	D	58	D	intra
1I10	317	D	283	D	intra
1I10	80	D	56	D	intra
1I10	80	D	56	D	intra
1I10	80	D	58	D	intra
1I10	80	D	58	D	intra
1I10	75	D	117	D	intra
1I10	80	D	13	D	intra
1I10	154	A	13	D	inter
1I10	154	B	13	C	inter
1I10	154	D	13	A	inter
1I10	154	C	13	B	inter
1I10	317	A	242	A	inter
1I10	317	B	242	B	inter
1I10	317	C	242	C	inter
1I10	317	D	242	D	inter
1I10	125	A	13	D	inter
1I10	125	B	13	C	inter
1I10	125	D	13	A	inter
1I10	125	C	13	B	inter
1IRI	116	A	254	A	intra
1IRI	124	A	254	A	intra
1IRI	241	A	254	A	intra
1IRI	366	A	89	A	intra
1IRI	366	A	12	A	intra
1IRI	366	A	73	A	intra
1IRI	73	A	12	A	intra
1IRI	142	A	241	A	intra
1IRI	124	A	254	A	intra
1IRI	116	B	254	B	intra
1IRI	124	B	254	B	intra
1IRI	241	B	254	B	intra
1IRI	366	B	89	B	intra
1IRI	366	B	12	B	intra
1IRI	366	B	73	B	intra
1IRI	73	B	12	B	intra
1IRI	142	B	241	B	intra
1IRI	124	B	254	B	intra
1IRI	454	B	254	A	inter
1IRI	454	A	254	B	inter
1IRI	252	A	454	B	inter
1IRI	252	B	454	A	inter
1IRI	366	A	454	B	inter
1IRI	366	B	454	A	inter
1IRI	454	B	524	A	inter
1IRI	454	A	524	B	inter
1JEQ	582	A	156	B	inter
1JEQ	591	A	582	A	intra
1JEQ	265	B	338	B	intra
1JEQ	282	A	265	B	inter
1JEQ	582	A	144	B	inter
1JEQ	265	B	338	B	intra
1JEQ	468	A	347	B	inter
1JEQ	399	B	265	B	intra
1JEQ	274	B	265	B	intra
1JEQ	591	A	596	A	intra
1JEQ	468	A	516	A	intra
1U8F	194	P	215	P	intra
1U8F	219	P	107	P	intra
1U8F	215	P	107	P	intra
1U8F	194	P	219	P	intra
1U8F	194	P	227	P	intra
1U8F	215	P	139	P	intra
1U8F	194	P	219	P	intra
1U8F	194	P	107	P	intra
1U8F	219	P	107	P	intra
1U8F	219	P	139	P	intra
1U8F	194	P	162	P	intra
1U8F	194	P	219	P	intra
1U8F	84	P	107	P	intra
1U8F	194	P	334	P	intra
1U8F	84	P	107	P	intra
1U8F	194	P	107	P	intra
1U8F	215	P	107	P	intra
1U8F	219	P	186	P	intra
1U8F	259	P	219	P	intra
1U8F	260	P	251	P	intra
1U8F	259	P	263	P	intra
1U8F	227	P	215	P	intra
1U8F	227	P	215	P	intra
1U8F	194	P	145	P	intra
1U8F	215	P	145	P	intra
1U8F	334	P	145	P	intra
1U8F	251	P	259	P	intra
1U8F	260	P	162	P	intra
1U8F	219	P	145	P	intra
1U8F	117	P	194	P	intra
1U8F	194	Q	215	Q	intra
1U8F	219	Q	107	Q	intra
1U8F	215	Q	107	Q	intra
1U8F	194	Q	219	Q	intra
1U8F	194	Q	227	Q	intra
1U8F	215	Q	139	Q	intra
1U8F	194	Q	219	Q	intra
1U8F	194	Q	107	Q	intra
1U8F	219	Q	107	Q	intra
1U8F	219	Q	139	Q	intra
1U8F	194	Q	162	Q	intra
1U8F	194	Q	219	Q	intra
1U8F	84	Q	107	Q	intra
1U8F	194	Q	334	Q	intra
1U8F	84	Q	107	Q	intra
1U8F	194	Q	107	Q	intra
1U8F	215	Q	107	Q	intra
1U8F	219	Q	186	Q	intra
1U8F	259	Q	219	Q	intra
1U8F	260	Q	251	Q	intra
1U8F	259	Q	263	Q	intra
1U8F	227	Q	215	Q	intra
1U8F	227	Q	215	Q	intra
1U8F	194	Q	145	Q	intra
1U8F	215	Q	145	Q	intra
1U8F	334	Q	145	Q	intra
1U8F	251	Q	259	Q	intra
1U8F	260	Q	162	Q	intra
1U8F	219	Q	145	Q	intra
1U8F	117	Q	194	Q	intra
1U8F	194	R	215	R	intra
1U8F	219	R	107	R	intra
1U8F	215	R	107	R	intra
1U8F	194	R	219	R	intra
1U8F	194	R	227	R	intra
1U8F	215	R	139	R	intra
1U8F	194	R	219	R	intra
1U8F	194	R	107	R	intra
1U8F	219	R	107	R	intra
1U8F	219	R	139	R	intra
1U8F	194	R	162	R	intra
1U8F	194	R	219	R	intra
1U8F	84	R	107	R	intra
1U8F	194	R	334	R	intra
1U8F	84	R	107	R	intra
1U8F	194	R	107	R	intra
1U8F	215	R	107	R	intra
1U8F	219	R	186	R	intra
1U8F	259	R	219	R	intra
1U8F	260	R	251	R	intra
1U8F	259	R	263	R	intra
1U8F	227	R	215	R	intra
1U8F	227	R	215	R	intra
1U8F	194	R	145	R	intra
1U8F	215	R	145	R	intra
1U8F	334	R	145	R	intra
1U8F	251	R	259	R	intra
1U8F	260	R	162	R	intra
1U8F	219	R	145	R	intra
1U8F	117	R	194	R	intra
1U8F	194	O	215	O	intra
1U8F	219	O	107	O	intra
1U8F	215	O	107	O	intra
1U8F	194	O	219	O	intra
1U8F	194	O	227	O	intra
1U8F	215	O	139	O	intra
1U8F	194	O	219	O	intra
1U8F	194	O	107	O	intra
1U8F	219	O	107	O	intra
1U8F	219	O	139	O	intra
1U8F	194	O	162	O	intra
1U8F	194	O	219	O	intra
1U8F	84	O	107	O	intra
1U8F	194	O	334	O	intra
1U8F	84	O	107	O	intra
1U8F	194	O	107	O	intra
1U8F	215	O	107	O	intra
1U8F	219	O	186	O	intra
1U8F	259	O	219	O	intra
1U8F	260	O	251	O	intra
1U8F	259	O	263	O	intra
1U8F	227	O	215	O	intra
1U8F	227	O	215	O	intra
1U8F	194	O	145	O	intra
1U8F	215	O	145	O	intra
1U8F	334	O	145	O	intra
1U8F	251	O	259	O	intra
1U8F	260	O	162	O	intra
1U8F	219	O	145	O	intra
1U8F	117	O	194	O	intra
1U8F	194	O	254	P	inter
1U8F	194	R	254	Q	inter
1U8F	194	Q	254	R	inter
1U8F	194	P	254	O	inter
1U8F	194	O	259	P	inter
1U8F	194	Q	259	R	inter
1U8F	194	R	259	Q	inter
1U8F	194	P	259	O	inter
1U8F	259	R	215	Q	inter
1U8F	259	Q	215	R	inter
1U8F	259	O	215	P	inter
1U8F	259	P	215	O	inter
1U8F	263	R	194	Q	inter
1U8F	263	Q	194	R	inter
1U8F	263	O	194	P	inter
1U8F	263	P	194	O	inter
1U8F	194	P	194	Q	inter
1U8F	194	O	194	R	inter
1U8F	194	Q	84	P	inter
1U8F	194	P	84	Q	inter
1U8F	194	O	84	R	inter
1U8F	194	R	84	O	inter
1U8F	194	R	251	Q	inter
1U8F	194	Q	251	R	inter
1U8F	194	O	251	P	inter
1U8F	194	P	251	O	inter
1U8F	84	P	194	Q	inter
1U8F	84	Q	194	P	inter
1U8F	84	O	194	R	inter
1U8F	84	R	194	O	inter
1U8F	219	Q	254	R	inter
1U8F	219	R	254	Q	inter
1U8F	219	O	254	P	inter
1U8F	219	P	254	O	inter
1U8F	194	O	66	R	inter
1U8F	194	R	66	O	inter
1U8F	194	P	66	Q	inter
1U8F	194	Q	66	P	inter
1U8F	61	O	194	R	inter
1U8F	61	R	194	O	inter
1U8F	61	P	194	Q	inter
1U8F	61	Q	194	P	inter
1ujz	1	A	525	B	inter
1ujz	1	A	537	B	inter
1ujz	24	A	525	B	inter
1ujz	43	A	537	B	inter
1ujz	73	A	70	A	intra
1ujz	452	B	456	B	intra
1ujz	470	B	537	B	intra
1ujz	490	B	522	B	intra
1ujz	522	B	511	B	intra
1ujz	525	B	537	B	intra
1ujz	537	B	567	B	intra
2PSN	334	A	280	A	intra
2PSN	255	A	280	A	intra
2PSN	329	A	325	A	intra
2PSN	79	A	104	A	intra
2PSN	255	A	280	A	intra
2PSN	232	A	192	A	intra
2PSN	53	A	63	A	intra
2PSN	192	A	201	A	intra
2PSN	232	A	201	A	intra
2PSN	329	A	280	A	intra
2PSN	79	A	88	A	intra
2PSN	421	A	405	A	intra
2PSN	334	A	357	A	intra
2PSN	79	A	91	A	intra
2PSN	53	A	59	A	intra
2PSN	280	A	220	A	intra
2PSN	329	A	255	A	intra
2PSN	419	A	405	A	intra
2PSN	79	A	91	A	intra
2PSN	79	A	88	A	intra
2PSN	79	A	325	A	intra
2PSN	59	A	80	A	intra
2PSN	80	A	27	A	intra
2PSN	405	A	393	A	intra
2PSN	196	A	232	A	intra
2PSN	232	A	220	A	intra
2PSN	334	A	325	A	intra
2PSN	329	A	342	A	intra
2PSN	334	B	280	B	intra
2PSN	255	B	280	B	intra
2PSN	329	B	325	B	intra
2PSN	79	B	104	B	intra
2PSN	255	B	280	B	intra
2PSN	232	B	192	B	intra
2PSN	53	B	63	B	intra
2PSN	192	B	201	B	intra
2PSN	232	B	201	B	intra
2PSN	329	B	280	B	intra
2PSN	79	B	88	B	intra
2PSN	421	B	405	B	intra
2PSN	334	B	357	B	intra
2PSN	79	B	91	B	intra
2PSN	53	B	59	B	intra
2PSN	280	B	220	B	intra
2PSN	329	B	255	B	intra
2PSN	419	B	405	B	intra
2PSN	79	B	91	B	intra
2PSN	79	B	88	B	intra
2PSN	79	B	325	B	intra
2PSN	59	B	80	B	intra
2PSN	80	B	27	B	intra
2PSN	405	B	393	B	intra
2PSN	196	B	232	B	intra
2PSN	232	B	220	B	intra
2PSN	334	B	325	B	intra
2PSN	329	B	342	B	intra
2PSN	227	A	280	A	intra
2PSN	227	B	280	B	intra
2PSN	53	B	192	A	inter
2PSN	53	A	192	B	inter
2PSN	196	B	59	A	inter
2PSN	196	A	59	B	inter
2PSN	196	A	53	B	inter
2PSN	196	B	53	A	inter
2PSN	419	A	70	B	inter
2PSN	419	B	70	A	inter
2PSN	59	B	232	A	inter
2PSN	59	A	232	B	inter
2PSN	59	A	201	B	inter
2PSN	59	B	201	A	inter
2PSN	53	B	232	A	inter
2PSN	53	A	232	B	inter
2PSN	232	A	284	A	inter
2PSN	232	B	284	B	inter
2PSN	53	A	201	B	inter
2PSN	53	B	201	A	inter
2PSN	419	B	27	B	intra
2PSN	419	A	27	A	intra
3DFQ	41	C	311	C	intra
3DFQ	27	C	98	C	intra
3DFQ	98	C	139	C	intra
3DFQ	100	C	321	C	intra
3DFQ	86	C	98	C	intra
3DFQ	27	C	100	C	intra
3DFQ	86	C	138	C	intra
3DFQ	12	C	138	C	intra
3DFQ	12	C	139	C	intra
3DFQ	100	C	329	C	intra
3DFQ	100	C	316	C	intra
3DFQ	139	C	321	C	intra
3DFQ	139	C	146	C	intra
3DFQ	41	C	100	C	intra
3DFQ	139	C	329	C	intra
3DFQ	100	C	146	C	intra
3DFQ	41	A	311	A	intra
3DFQ	27	A	98	A	intra
3DFQ	98	A	139	A	intra
3DFQ	100	A	321	A	intra
3DFQ	86	A	98	A	intra
3DFQ	27	A	100	A	intra
3DFQ	86	A	138	A	intra
3DFQ	12	A	138	A	intra
3DFQ	12	A	139	A	intra
3DFQ	100	A	329	A	intra
3DFQ	100	A	316	A	intra
3DFQ	139	A	321	A	intra
3DFQ	139	A	146	A	intra
3DFQ	41	A	100	A	intra
3DFQ	139	A	329	A	intra
3DFQ	100	A	146	A	intra
3DFQ	41	B	311	B	intra
3DFQ	27	B	98	B	intra
3DFQ	98	B	139	B	intra
3DFQ	100	B	321	B	intra
3DFQ	86	B	98	B	intra
3DFQ	27	B	100	B	intra
3DFQ	86	B	138	B	intra
3DFQ	12	B	138	B	intra
3DFQ	12	B	139	B	intra
3DFQ	100	B	329	B	intra
3DFQ	100	B	316	B	intra
3DFQ	139	B	321	B	intra
3DFQ	139	B	146	B	intra
3DFQ	41	B	100	B	intra
3DFQ	139	B	329	B	intra
3DFQ	100	B	146	B	intra
3DFQ	41	D	311	D	intra
3DFQ	27	D	98	D	intra
3DFQ	98	D	139	D	intra
3DFQ	100	D	321	D	intra
3DFQ	86	D	98	D	intra
3DFQ	27	D	100	D	intra
3DFQ	86	D	138	D	intra
3DFQ	12	D	138	D	intra
3DFQ	12	D	139	D	intra
3DFQ	100	D	329	D	intra
3DFQ	100	D	316	D	intra
3DFQ	139	D	321	D	intra
3DFQ	139	D	146	D	intra
3DFQ	41	D	100	D	intra
3DFQ	139	D	329	D	intra
3DFQ	100	D	146	D	intra
3DFQ	41	A	139	A	intra
3DFQ	41	B	139	B	intra
3DFQ	41	C	139	C	intra
3DFQ	41	D	139	D	intra
3DFQ	12	A	199	D	inter
3DFQ	12	D	199	A	inter
3DFQ	12	B	199	C	inter
3DFQ	12	C	199	B	inter
3DFQ	12	A	207	D	inter
3DFQ	12	A	207	D	inter
3DFQ	12	B	207	C	inter
3DFQ	12	C	207	B	inter
3Q6M	585	A	631	A	inter
3Q6M	443	A	499	A	intra
3Q6M	631	A	534	A	inter
3Q6M	615	A	631	A	intra
3Q6M	443	A	435	A	intra
3Q6M	443	A	631	A	intra
3Q6M	458	A	443	A	inter
3Q6M	443	A	534	A	intra
3Q6M	582	A	631	A	intra
3Q6M	485	A	513	A	intra
3Q6M	615	A	585	A	intra
3Q6M	414	A	443	A	intra
3Q6M	576	A	567	A	intra
3Q6M	585	B	631	B	intra
3Q6M	443	B	499	B	intra
3Q6M	631	B	534	B	intra
3Q6M	615	B	631	B	intra
3Q6M	443	B	435	B	intra
3Q6M	443	B	631	B	intra
3Q6M	458	B	443	B	intra
3Q6M	443	B	534	B	intra
3Q6M	582	B	631	B	intra
3Q6M	485	B	513	B	intra
3Q6M	615	B	585	B	intra
3Q6M	414	B	443	B	intra
3Q6M	576	B	567	B	intra
3Q6M	585	C	631	C	intra
3Q6M	443	C	499	C	intra
3Q6M	631	C	534	C	intra
3Q6M	443	C	435	C	intra
3Q6M	443	C	631	C	intra
3Q6M	458	C	443	C	intra
3Q6M	443	C	534	C	intra
3Q6M	582	C	631	C	intra
3Q6M	485	C	513	C	intra
3Q6M	414	C	443	C	intra
3Q6M	576	C	567	C	intra
3Q6M	615	A	443	A	intra
3Q6M	615	B	443	B	intra
3Q6M	443	A	443	B	inter
3Q6M	615	A	615	B	inter
3Q6M	410	C	443	A	inter

## Sheet: Sheet2
3DFQ	41	C	311	C	intra
3DFQ	27	C	98	C	intra
3DFQ	98	C	139	C	intra
3DFQ	100	C	321	C	intra
3DFQ	86	C	98	C	intra
3DFQ	27	C	100	C	intra
3DFQ	86	C	138	C	intra
3DFQ	12	C	138	C	intra
3DFQ	12	C	139	C	intra
3DFQ	100	C	329	C	intra
3DFQ	100	C	316	C	intra
3DFQ	139	C	321	C	intra
3DFQ	139	C	146	C	intra
3DFQ	41	C	100	C	intra
3DFQ	139	C	329	C	intra
3DFQ	100	C	146	C	intra
3DFQ	41	A	311	A	intra
3DFQ	27	A	98	A	intra
3DFQ	98	A	139	A	intra
3DFQ	100	A	321	A	intra
3DFQ	86	A	98	A	intra
3DFQ	27	A	100	A	intra
3DFQ	86	A	138	A	intra
3DFQ	12	A	138	A	intra
3DFQ	12	A	139	A	intra
3DFQ	100	A	329	A	intra
3DFQ	100	A	316	A	intra
3DFQ	139	A	321	A	intra
3DFQ	139	A	146	A	intra
3DFQ	41	A	100	A	intra
3DFQ	139	A	329	A	intra
3DFQ	100	A	146	A	intra
3DFQ	41	B	311	B	intra
3DFQ	27	B	98	B	intra
3DFQ	98	B	139	B	intra
3DFQ	100	B	321	B	intra
3DFQ	86	B	98	B	intra
3DFQ	27	B	100	B	intra
3DFQ	86	B	138	B	intra
3DFQ	12	B	138	B	intra
3DFQ	12	B	139	B	intra
3DFQ	100	B	329	B	intra
3DFQ	100	B	316	B	intra
3DFQ	139	B	321	B	intra
3DFQ	139	B	146	B	intra
3DFQ	41	B	100	B	intra
3DFQ	139	B	329	B	intra
3DFQ	100	B	146	B	intra
3DFQ	41	D	311	D	intra
3DFQ	27	D	98	D	intra
3DFQ	98	D	139	D	intra
3DFQ	100	D	321	D	intra
3DFQ	86	D	98	D	intra
3DFQ	27	D	100	D	intra
3DFQ	86	D	138	D	intra
3DFQ	12	D	138	D	intra
3DFQ	12	D	139	D	intra
3DFQ	100	D	329	D	intra
3DFQ	100	D	316	D	intra
3DFQ	139	D	321	D	intra
3DFQ	139	D	146	D	intra
3DFQ	41	D	100	D	intra
3DFQ	139	D	329	D	intra
3DFQ	100	D	146	D	intra
3DFQ	41	A	139	A	intra
3DFQ	41	B	139	B	intra
3DFQ	41	C	139	C	intra
3DFQ	41	D	139	D	intra
3DFQ	12	A	199	D	inter
3DFQ	12	D	199	A	inter
3DFQ	12	B	199	C	inter
3DFQ	12	C	199	B	inter
3DFQ	12	A	207	D	inter
3DFQ	12	A	207	D	inter
3DFQ	12	B	207	C	inter
3DFQ	12	C	207	B	inter
